# Supplementary material for: A Small Step, a Giant Leap: Somatic Hypermutation of a Single Amino Acid Leads to Anti-La Autoreactivity
Source: Int J Mol Sci. 2021 Nov 7;22(21):12046. doi: 10.3390/ijms222112046 (PMC8584381; doi:10.3390/ijms222112046)
Supplement: Supplementary file 1 [file ijms-22-12046-s001.zip]

Archive with 1 entries (1 files):
- ijms-1413538-supplementary.pdf
